# Supplementary material for: Drosophila Model for the Analysis of Genesis of LIM-kinase 1-Dependent Williams-Beuren Syndrome Cognitive Phenotypes: INDELs, Transposable Elements of the Tc1/Mariner Superfamily and MicroRNAs
Source: Front Genet. 2017 Sep 20;8:123. doi: 10.3389/fgene.2017.00123 (PMC5611441; doi:10.3389/fgene.2017.00123)
Supplement: Supplementary file 6 [file Table3.XLSX]

## Sheet: Лист2
Table S3. List of miRNAs with significantly modulated expression profile during HS response
miRNA ID	Gene's flybase ID	map position	biological processes	Our data on ectopic pairing
Group #1 late-up
dme-mir-991_3arm	FBgn0262227	57A6-57A6
dme-mir-1000_3arm	FBgn0262319	96E4-96E4	negative regulation of glutamate secretion, neurotransmission
dme-let-7_5arm	FBgn0262406	36F5-36F5	cellular response to ecdysone; regulation of development, heterochronic; metamorphosis; mushroom body development.
dme-mir-993_3arm	FBgn0262174	84A5-84A5
dme-mir-275_5arm	FBgn0262453	27F4-27F4
dme-mir-963_5arm	FBgn0262333	25F2-25F2
dme-mir-974_5arm	FBgn0262216	18C8-18C8
dme-mir-8_3arm	FBgn0262432	53D11-53D11	neuroblast development, positive regulation, NMJ development, Wnt receptor signaling pathway; female pigmentation; neuromuscular junction development; gene silencing by miRNA; positive regulation of multicellular organism growth; positive regulation of eclosion.
dme-mir-982_5arm	FBgn0262339	4C1-4C1
dme-mir-308_5arm	FBgn0262407	50E4-50E4	negative regulation of translation
Dme-mir-1010_3arm	FBgn0262382	94A4-94A4
dme-mir-972_3arm	FBgn0262181	18C8-18C8
Dme-mir-976_3arm	FBgn0262341	18D1-18D1
dme-mir-252_5arm	FBgn0262323	87E12-87E12	muscle organ development
dme-mir-304_5arm	FBgn0262409	13C7-13C7	positive regulation smoothened signaling pathway,	ectopic contacts with 11AB in agnts3
dme-mir-13b-1_3arm	FBgn0262367	88F4-88F4
dme-mir-13b-2_3arm	FBgn0262421	8C8-8C8
Dme-mir-87_3arm	FBgn0262428	30F1-30F1
dme-mir-2535b_3arm	FBgn0263559	19F3-19F3		ectopic contacts with 11AB in agnts3
dme-mir-2b-1_3arm	FBgn0262374	29A1-29A1	muscle cell cellular homeostasis,
dme-mir-2b-2_3arm	FBgn0262449	37F2-37F2	muscle cell cellular homeostasis,
dme-mir-965_5arm	FBgn0262252	21B5-21B5	hystoblast morphogenesis, cellular response to ecdyson
dme-mir-12_5arm	FBgn0262395	13C7-13C7	positive regulation smoothened signaling pathway	ectopic contacts with 11AB in agnts3
Dme-mir-190_3arm	FBgn0262387	66D6-66D6	muscle cell cellular homeostasis,
dme-mir-314_5arm	FBgn0262396	68D4-68D4
dme-mir-2b-1_5arm	FBgn0262374	29A1-29A1	muscle cell cellular homeostasis,
Group #2 late-down
dme-mir-277_5arm	FBgn0262419	85F10-85F10	positive regulation of the neuron death
dme-mir-281-1_5arm	FBgn0262394	48E4-48E4
dme-mir-10_5arm	FBgn0262424	84A5-84A5
Dme-mir-981_3arm	FBgn0262178	2B9-2B9
Dme-mir-969_3arm	FBgn0262263	16F7-16F7	germ cell development	ectopic contacts with 11AB in agnts3
dme-mir-306_5arm	FBgn0262386	36A10-36A10
dme-mir-33_5arm	FBgn0262393	76C6-76C6
Dme-mir-999_3arm	FBgn0262331	93F10-93F10
Dme-mir-219_3arm	FBgn0262376	74A4-74A4
dme-mir-312_5arm	FBgn0262450	57A6-57A6	response to nicotin and nitric oxid
dme-mir-4952_5arm	FBgn0263554	94B1-94B1
dme-mir-100_5arm	FBgn0262463	36F5-36F5	cellular response to ecdyson
dme-mir-11_5arm	FBgn0262434	93E9-93E9	negative regulation of apoptotic process, cellular response to gamma radiation
Dme-mir-14_3arm	FBgn0262447	45F1-45F1	cell comunication, regulation of apoptos, smoothened signaling pathway
Dme-mir-314_3arm	FBgn0262396	68D4-68D4
dme-mir-1001_5arm	FBgn0262286	98A14-98A14	muscle cell cellular homeostasis,
Dme-mir-956_3arm	FBgn0262291	68D4-68D4
Dme-mir-959_3arm	FBgn0262256	25F2-25F2	regulation of feeding behavior, immune response
